# Supplementary material for: Multivariate ordination identifies vegetation types associated with spider conservation in brassica crops
Source: PeerJ. 2017 Oct 27;5:e3795. doi: 10.7717/peerj.3795 (PMC5661431; doi:10.7717/peerj.3795)
Supplement: Data S1 [file peerj-05-3795-s003.txt]

site	points	veg.	y	x	Theridiidae.Abun	Theridiidae.Shan	Araneidae.Abun	Araneidae.Shan	Thomisidae.Abun	Thomisidae.Shan	Salticidae.Abun	Salticidae.Shan	Lycosidae.Abun	Lycosidae.Shan	Oxyopidae.Abun	Oxyopidae.Shan	Tetragnathidae.Abun	Tetragnathidae.Shan	Linyphiidae.Abun	Linyphiidae.Shan
M	1	BRAS	118.771630	26.167875	0	0	0	0	0	0	0	0	6	0.874033674	0	2.915710141	0	0	0	0
M	2	BRAS	118.771804	26.168042	0	0	0	0	0	0	0.5	0	2	0	0	2.915710141	0	0	0	0
M	3	BRAS	118.771927	26.168216	0	0	1.5	0.34657359	0.5	0	0.5	0	1.5	0.34657359	0	2.915710141	0	0	0	0
M	4	BRAS	118.771735	26.168138	0	0	0	0	0	0	0	0	3	0.519860385	0	2.915710141	0	0	0	0
M	5	BRAS	118.771609	26.168036	0	0	0	0	0	0	0.5	0	0	0	0	2.915710141	0	0	0.5	0
M	6	BRAS	118.771507	26.167961	0	0	0	0	0	0	0	0	5	0.36781097	0	2.915710141	0.5	0	0	0
M	7	BRAS	118.771695	26.168044	0	0	0	0	0	0	0.5	0	1.5	0	0	2.915710141	0	0	0	0
M	18	BRAS	118.771980	26.168279	0	0	0	0	0	0	2	0.34657359	5.5	0.783288809	0.5	2.915710141	0	0	0	0
M	29	BRAS	118.771475	26.167774	0	0	0.5	0	0	0	0	0	1	0.34657359	0.5	2.915710141	0	0	0	0
M	30	BRAS	118.772072	26.168367	0.5	0	0	0	0	0	1.5	0.318257084	4.5	0	1	1.45785507	0	0	0	0
M	8	FAL	118.771781	26.167850	2.5	0.281167572	0.5	0	0	0	1.5	0.318257084	6	0.538778164	0	1.45785507	0	0	0	0
M	9	FAL	118.771959	26.167827	0	0	0	0	0	0	0.5	0	6.5	0.429370457	0	2.915710141	0	0	0	0
M	12	FAL	118.771379	26.167670	0	0	1.5	0.549306144	0	0	2.5	0.519860385	8	0.943348392	1	2.915710141	0.5	0	0.5	0
M	22	FAL	118.771919	26.167885	0	0	0	0	0	0	1	0.34657359	3	0.225280604	0.5	2.915710141	0	0	0	0
M	23	FM	118.771758	26.167919	0	0	0.5	0	0	0	0.5	0	3	0.519860385	3.5	2.915710141	0	0	0	0
M	24	FM	118.771647	26.167789	0	0	0	0	0	0	0	0	9	0.611787827	0	2.915710141	0	0	0	0
M	25	FM	118.771517	26.167843	0	0	0	0	0	0	0	0	0.5	0	0	2.915710141	0	0	0	0
M	26	FM	118.771950	26.168103	0	0	1	0	0	0	0	0	2	0.318257084	0.5	2.915710141	0	0	0.5	0
M	27	FM	118.771800	26.168245	0.5	0	0.5	0	0	0	0	0	6.5	0.479807397	0.5	2.915710141	1.5	0	0	0
M	28	FM	118.771525	26.168019	0	0	0.5	0	0	0	2.5	0.318257084	3.5	0.336505834	2.5	2.915710141	0.5	0	0	0
M	15	NCV	118.771756	26.168296	2	0.281167572	3	0.250201212	3	0.225280604	5	0.450128026	7	0.396865028	7.5	2.915710141	0.5	0	0.5	0
M	16	NCV	118.771628	26.168408	1.5	0	7	0.479807397	2.5	0.34657359	3.5	0.34657359	5	0.188385081	2	2.915710141	0	0	0	0
M	17	NCV	118.771808	26.168482	1	0	1	0.34657359	0	0	2.5	0.66608952	4	0	0	2.915710141	1.5	0	0	0
M	10	PUMP	118.771720	26.167774	0.5	0	0	0	0	0	0	0	0.5	0	1.5	2.915710141	0.5	0	0	0
M	11	PUMP	118.771908	26.167697	0	0	0	0	0	0	0	0	0.5	0	0	2.915710141	0	0	0	0
M	13	TA	118.771626	26.168162	2.5	0.34657359	2.5	0.281167572	0.5	0	1.5	0.549306144	1	0.34657359	0	2.915710141	1	0.34657359	0	0
M	14	TA	118.771446	26.168168	0.5	0	1	0.34657359	0	0	0.5	0	1	0.34657359	0	2.915710141	1	0.34657359	1	0
M	20	TA	118.771969	26.168065	0	0	0	0	0.5	0	0.5	0	2	0.519860385	0.5	2.915710141	0	0	0	0
M	21	TA	118.772027	26.167988	0	0	3.5	0.66608952	0	0	3	0.336505834	2	0	3	2.915710141	0.5	0	0	0
