# Supplementary material for: Multivariate ordination identifies vegetation types associated with spider conservation in brassica crops
Source: PeerJ. 2017 Oct 27;5:e3795. doi: 10.7717/peerj.3795 (PMC5661431; doi:10.7717/peerj.3795)
Supplement: Data S2 [file peerj-05-3795-s004.txt]

site	points	veg.	y	x	Theridiidae.Abun	Theridiidae.Shan	Araneidae.Abun	Araneidae.Shan	Thomisidae.Abun	Thomisidae.Shan	Salticidae.Abun	Salticidae.Shan	Lycosidae.Abun	Lycosidae.Shan	Oxyopidae.Abun	Oxyopidae.Shan	Tetragnathidae.Abun	Tetragnathidae.Shan	Linyphiidae.Abun	Linyphiidae.Shan
N1	1	BRAS	119.261792	25.920376	0	0	0	0	0	0	0	0	1	0	0	2.915710141	0	0	0	0
N1	2	BRAS	119.261935	25.920308	0	0	0	0	0	0	0	0	1	0	0	2.915710141	0	0	0	0
N1	3	BRAS	119.261953	25.920379	0	0	0.5	0	0	0	0	0	2	0.549306144	0	2.915710141	0	0	0	0
N1	4	BRAS	119.261858	25.920419	0	0	0	0	0	0	0	0	1.5	0.34657359	0	2.915710141	0	0	0	0
N1	5	BRAS	119.261832	25.920502	0	0	0	0	0	0	0	0	1	0	0	2.915710141	0	0	0	0
N1	6	BRAS	119.261998	25.920431	0	0	0	0	0	0	0	0	1	0	0	2.915710141	0	0	0	0
N1	14	BRAS	119.261775	25.920734	0	0	0	0	0	0	0	0	0	0	0	2.915710141	0	0	0	0
N1	15	BRAS	119.261712	25.920517	0	0	0	0	0	0	0	0	0	0	0	2.915710141	1	0.34657359	0	0
N1	17	BRAS	119.261515	25.920648	0.5	0	0	0	0	0	0	0	1.5	0.34657359	0	2.915710141	0.5	0	0	0
N1	20	BRAS	119.261652	25.920259	0.5	0	0	0	0	0	0	0	0	0	0	2.915710141	0	0	0	0
N1	21	BRAS	119.261835	25.920139	0	0	0	0	0	0	0	0	0.5	0	0	2.915710141	0.5	0	0	0
N1	18	FM	119.261363	25.920731	0	0	0	0	0	0	0	0	0	0	0	2.915710141	0	0	0	0
N1	22	FM	119.261775	25.920457	0	0	0	0	0	0	0	0	0	0	0	2.915710141	0	0	0	0
N1	23	FM	119.261884	25.920522	0.5	0	0	0	0	0	0.5	0	3	0.318257084	0	2.915710141	0	0	0	0
N1	24	FM	119.262007	25.920462	0	0	0.5	0	0	0	3.5	0.83811747	3	0.867563228	0	2.915710141	0	0	0	0
N1	25	FM	119.26201	25.920348	0	0	0	0	1	0	3	0.34657359	4	0.63851713	0	2.915710141	0	0	0	0
N1	10	LIT	119.26207	25.920511	1	0	0.5	0	0.5	0	1	0	3.5	0.34657359	0	2.915710141	0	0	0	0
N1	11	LIT	119.26211	25.920697	0	0	1	0	0	0	0	0	0	0	0	2.915710141	0	0	0.5	0
N1	7	NCV	119.262044	25.920285	2	0	3	0.318257084	1.5	0	1.5	0.34657359	7	0.504192953	1	2.915710141	0	0	0.5	0
N1	8	NCV	119.262087	25.920374	0	0	0.5	0	0	0	1	0.34657359	8	0.527460084	0	2.915710141	0.5	0	0	0
N1	9	NCV	119.262219	25.920265	0	0	0	0	0	0	1.5	0	2.5	0.34657359	0	2.915710141	0	0	0.5	0
N1	19	NCV	119.261391	25.920479	0	0	0.5	0	0	0	2	0.549306144	5.5	0	0	2.915710141	0.5	0	0	0
N1	12	SP	119.261912	25.9206	0	0	0	0	0	0	0	0	2.5	0.34657359	0	2.915710141	1	0.34657359	0	0
N1	13	SP	119.261904	25.920872	1	0	0.5	0	0	0	0.5	0	0.5	0	0	2.915710141	0.5	0	0	0
N1	16	SP	119.261661	25.920917	0	0	0	0	0	0	1	0	2.5	0.527460084	0	2.915710141	0	0	0	0
