# Supplementary material for: Multivariate ordination identifies vegetation types associated with spider conservation in brassica crops
Source: PeerJ. 2017 Oct 27;5:e3795. doi: 10.7717/peerj.3795 (PMC5661431; doi:10.7717/peerj.3795)
Supplement: Data S3 [file peerj-05-3795-s005.txt]

site	points	veg.	y	x	Theridiidae.Abun	Theridiidae.Shan	Araneidae.Abun	Araneidae.Shan	Thomisidae.Abun	Thomisidae.Shan	Salticidae.Abun	Salticidae.Shan	Lycosidae.Abun	Lycosidae.Shan	Oxyopidae.Abun	Oxyopidae.Shan	Tetragnathidae.Abun	Tetragnathidae.Shan	Linyphiidae.Abun	Linyphiidae.Shan
N2	1	BRAS	119.261054	25.916667	0	0	0.5	0	0.5	0	0	0	0	0	0	2.915710141	0	0	0	0
N2	2	BRAS	119.260956	25.916768	0	0	0	0	0	0	0	0	0	0	0	2.915710141	0	0	0	0
N2	3	BRAS	119.26084	25.916853	0	0	0	0	0	0	0	0	0	0	0	2.915710141	0	0	0	0
N2	4	BRAS	119.260762	25.916754	0	0	0	0	0	0	0	0	0	0	0	2.915710141	0	0	0	0
N2	5	BRAS	119.260856	25.916739	0	0	0.5	0	0.5	0	0	0	1.5	0	0	2.915710141	0	0	0	0
N2	6	BRAS	119.260854	25.916663	0	0	0	0	0	0	0	0	0.5	0	0	2.915710141	0	0	0	0
N2	7	BRAS	119.261244	25.916712	0	0	0	0	2	0	0.5	0	0	0	0	2.915710141	0	0	0	0
N2	8	BRAS	119.261106	25.916754	0	0	0	0	0	0	0	0	6	0.411979608	0	2.915710141	0	0	0.5	0
N2	9	BRAS	119.261182	25.916551	0	0	0	0	0	0	0.5	0	0.5	0	0.5	2.915710141	0	0	0	0
N2	10	BRAS	119.261014	25.916866	0	0	0	0	0	0	0	0	1	0	0	2.915710141	0	0	0.5	0
N2	16	BRAS	119.260602	25.916933	0	0	0	0	0	0	0	0	0	0	0	1.45785507	0	0	0	0
N2	17	BRAS	119.260519	25.91679	0	0	0.5	0	0	0	0	0	3.5	0.34657359	0	2.915710141	0	0	0	0
N2	25	FM	119.26078	25.916676	0	0	1	0	0	0	0	0	0.5	0	1	2.915710141	0	0	0	0
N2	26	FM	119.260747	25.916799	1	0	0	0	0	0	0.5	0	1	0.34657359	0.5	2.915710141	1	0	0	0
N2	27	FM	119.260959	25.916808	0	0	0.5	0	0	0	0	0	1.5	0	0	2.915710141	0	0	0	0
N2	28	FM	119.260932	25.916627	0	0	0	0	1	0.34657359	1	0.34657359	5	0.450128026	1	2.915710141	0	0	0	0
N2	11	NCV	119.260916	25.917031	0	0	3	0.225280604	0	0	0	0	4.5	0.519860385	0	2.915710141	0	0	0.5	0
N2	12	NCV	119.260901	25.917207	0	0	1	0	0	0	0.5	0	0.5	0	0	2.915710141	0	0	5	0
N2	18	NCV	119.260758	25.916832	0	0	0.5	0	0.5	0	0	0	1	0	7	2.915710141	1.5	0	0	0
N2	19	NCV	119.260837	25.917038	0.5	0	1	0	0	0	0	0	0.5	0	0	2.915710141	0	0	0	0
N2	22	NCV	119.260952	25.916558	0.5	0	1	0	0.5	0	1.5	0.34657359	1.5	0	1.5	2.915710141	0	0	1	0
N2	23	NCV	119.261052	25.916525	0	0	0.5	0	1.5	0	0.5	0	1	0	0.5	2.915710141	0	0	0	0
N2	24	NCV	119.260954	25.916398	0	0	0	0	0	0	0	0	3.5	0.599424656	2.5	2.915710141	0	0	0	0
N2	14	SP	119.26072	25.917116	0	0	1	0	0	0	0	0	0	0	0	2.915710141	0	0	0	0
N2	15	SP	119.260669	25.917031	0	0	1	0.34657359	0	0	0	0	0.5	0	0	2.915710141	0	0	0	0
N2	20	SP	119.26066	25.916654	0	0	0.5	0	0	0	0.5	0	2	0	0	2.915710141	1	0	0	0
N2	21	SP	119.260774	25.916543	1	0	1	0	0	0	2	0	2	0.281167572	1	2.915710141	0	0	0	0
